# Supplementary material for: Infection with Batrachochytrium dendrobatidis lowers heat tolerance of tadpole hosts and cannot be cleared by brief exposure to CTmax
Source: PLoS One. 2019 Apr 29;14(4):e0216090. doi: 10.1371/journal.pone.0216090 (PMC6488074; doi:10.1371/journal.pone.0216090)
Supplement: S1 Dataset — (XLS) [file pone.0216090.s001.xls]

## Sheet: Ctmax data
Population	Live stage	Weight	Initial Bd load	Heating rate (ºC/min)	CTmax	Recovery?
Toro	tadpole	0.7258	0	0.426667	36.8	yes
Toro	tadpole	0.7964	0	0.532258	36.8	yes
Toro	tadpole	0.7964	0	0.656	36.8	yes
Toro	tadpole	0.7594	0	0.596429	36.7	yes
Toro	tadpole	1.1038	0	0.596429	36.9	yes
Toro	tadpole	0.7736	0	0.596429	36.5	yes
Toro	tadpole	0.998	0	0.568966	36.4	yes
Toro	tadpole	0.9898	0	0.617241	37.7	yes
Toro	tadpole	0.3894	0	0.617857	37.5	yes
Toro	tadpole	0.9108	0	0.614815	36.4	yes
Toro	tadpole	0.7507	0	0.589655	37.5	yes
Toro	tadpole	1.003	0	-	37.1	yes
Toro	tadpole	0.8704	0	-	-	yes
Toro	tadpole	0.9389	0	-	36.8	yes
Toro	tadpole	0.7113	0	0.464865	36.4	yes
Toro	tadpole	0.6623	0	0.468571	36.4	yes
Toro	tadpole	0.788	0	0.5	37	yes
Toro	tadpole	0.828	0	0.729167	37.8	yes
Toro	tadpole	0.6146	0	0.545161	36.8	yes
Toro	tadpole	0.7352	0	0.534375	36.6	yes
Toro	tadpole	1.028	0	0.453333	36.8	yes
Toro	tadpole	0.9494	0	0.525	36.8	yes
Toro	tadpole	1.4255	0	0.53125	37.4	yes
Toro	tadpole	1.1509	0	0.619231	36.5	yes
Toro	tadpole	1.9876	0	0.592857	36.8	yes
Toro	tadpole	1.0446	0	0.565517	36.4	yes
Toro	tadpole	0.929	0	0.563333	36.7	yes
Toro	tadpole	1.22	0	0.606897	37.4	yes
Toro	tadpole	1.3358	0	0.623333	38.4	yes
Toro	tadpole	1.2946	0	0.637037	37.1	yes
Toro	tadpole	1.0489	0	0.639286	38	yes
Toro	tadpole	1.2015	0	0.476667	37.2	yes
Toro	tadpole	1.0291	0	0.596429	37.2	yes
Toro	tadpole	0.9951	0	-	37	yes
Toro	tadpole	1.2946	0	0.480556	36.9	yes
Toro	tadpole	1.1181	0	0.5	37.2	yes
Toro	tadpole	1.1156	0	0.483333	37.2	yes
Toro	tadpole	1.3489	0	0.695833	37.1	yes
Toro	tadpole	1.1472	0	0.745833	38.4	yes
Toro	tadpole	1.185	0	0.54375	37.4	yes
Toro	tadpole	0.98	1860	0.9	36.2	yes
Toro	tadpole	1.17	3772.95	0.916667	36.5	yes
Toro	tadpole	1.32	3600	1.12	37	yes
Toro	tadpole	1.06	2490	1.0625	37.2	yes
Toro	tadpole	1.36	12970	1.08	36.4	yes
Toro	tadpole	1.1	1363.5	1.08	36.4	yes
Toro	tadpole	1.35	8370	1.2	36.8	yes
Toro	tadpole	1.06	6980	1.2	37	yes
Toro	tadpole	1.12	1160	1.24286	37.4	yes
Toro	tadpole	1.3	1480	1.30769	37	yes
Toro	tadpole	1.16	1800	0.905882	36.8	yes
Toro	tadpole	1.34	1650	0.917647	37	yes
Toro	tadpole	1.3	1211.54	1.15714	36.4	yes
Toro	tadpole	1.1	2062.32	1.17143	36.6	yes
Toro	tadpole	1.05	1480	1.27692	36.8	yes
Toro	tadpole	1.04	2590	1.30769	37.2	yes
Toro	tadpole	0.98	960	1.32308	37.2	yes
Toro	tadpole	0.9	6440	1.38333	36.6	yes
Toro	tadpole	1.16	9510	1.14667	37.2	yes
Toro	tadpole	1.28	5170	1.13333	37	yes
Acherito	tadpole	1.83	450	0.921053	38	yes
Acherito	tadpole	1.39	550	0.944444	38	yes
Acherito	tadpole	1.36	1680	0.632143	38.2	yes
Acherito	tadpole	1.8	2330	0.642857	38.5	yes
Acherito	tadpole	1.68	950	0.574194	38.2	yes
Acherito	tadpole	1.33	170	0.567742	38	yes
Acherito	tadpole	1.69	510	0.660714	38.5	yes
Acherito	tadpole	1.67	300	0.674074	38.2	yes
Acherito	tadpole	1.82	6.27243	0.569697	38.8	yes
Acherito	tadpole	1.45	145.284	0.557576	38.4	yes
Acherito	tadpole	2.24	193.379	0.578125	38	yes
Acherito	tadpole	1.62	40	0.59375	38.5	yes
Acherito	tadpole	1.57	580	1.125	37.8	yes
Acherito	tadpole	1.78	160	1.32143	38.5	yes
Acherito	tadpole	0.75	50	1.14375	37.8	yes
Acherito	tadpole	1.41	100	1.15333	38.3	yes
Acherito	tadpole	1.32	880	1.25333	37.8	yes
Acherito	tadpole	1.32	100	1.35714	38.8	yes
Toro	metamorph	0.7628	0	0.852381	38.1	yes
Toro	metamorph	0.588	0	0.842857	37.8	yes
Toro	metamorph	0.7426	0	0.729167	37.5	yes
Toro	metamorph	0.4929	0	0.717391	36.5	yes
Toro	metamorph	0.4634	0	0.855	37.5	yes
Toro	metamorph	0.6968	0	0.814286	37.3	yes
Toro	metamorph	0.4989	0	0.828571	37.8	yes
Toro	metamorph	0.6878	0	1.1	37.8	yes
Toro	metamorph	0.7414	0	0.842857	38.2	yes
Toro	metamorph	0.7606	0	0.9	37.5	yes
Toro	metamorph	0.5282	0	0.89	37.9	yes
Toro	metamorph	0.5418	0	0.852632	36.5	yes
Toro	metamorph	0.52	0	0.8	38	yes
Toro	metamorph	0.7963	0	0.827273	38.5	yes
Toro	metamorph	0.7945	0	0.765217	38	yes
Toro	metamorph	0.7109	0	0.773913	38.1	yes
Toro	metamorph	0.5539	0	0.74	38	yes
Toro	metamorph	0.7863	0	0.772727	36.8	yes
Toro	metamorph	0.5015	0	0.743478	37.2	yes
Toro	metamorph	0.8198	0	1.128	39.1	yes
Toro	metamorph	0.593	0	0.842857	37.5	yes
Acherito	metamorph	2.3	60	0.615385	36.5	yes
Acherito	metamorph	1.6	210	0.704545	36.5	yes
Acherito	metamorph	1.61	0	0.607143	38	yes
Acherito	metamorph	2.3	1.12552	0.681818	36	yes
Acherito	metamorph	2.6	30	0.895238	38	yes
Acherito	metamorph	2.1	1305.25	0.854545	38.2	yes
Acherito	metamorph	1.7	60	0.833333	39	yes
Acherito	metamorph	2	110	0.826087	38.5	yes
Acherito	metamorph	2.2	890	0.696296	37.8	yes
Acherito	metamorph	1.58	9.03313	0.672414	38.5	yes
Acherito	metamorph	1.7	790	0.657143	37.4	yes
Acherito	metamorph	2.1	30	0.714286	39	yes
Acherito	metamorph	2.1	280	0.929412	36.8	yes
Acherito	metamorph	1.8	140	1.04706	38	yes
Acherito	metamorph	1.5	2690	0.9	38.8	yes

## Sheet: tadpoles before-after CTmax
Population	Treatment	Initial Bd load GE (swab oral disc)	Final Bd load GE (whole oral disc)
Toro	EXP	1860	8090
Toro	EXP	3773	710.5
Toro	EXP	3600	4350
Toro	EXP	2490	1710
Toro	EXP	12970	2190
Toro	EXP	1363.5	859.2
Toro	EXP	8370	821.7
Toro	EXP	6980	3450
Toro	EXP	1160	3640
Toro	EXP	1480	2050
Toro	EXP	1800	1270
Toro	EXP	1650	780
Toro	EXP	1211.5	1510
Toro	EXP	2062.3	930
Toro	EXP	1480	1780
Toro	EXP	2590	3380
Toro	EXP	960	2014.3
Toro	EXP	6440	1930
Toro	EXP	9510	1480
Toro	EXP	5170	6460
Toro	CONTROL	2740	2675.4
Toro	CONTROL	2400	8980
Toro	CONTROL	11350	920
Toro	CONTROL	2430	3250
Toro	CONTROL	1021.7	2510
Toro	CONTROL	1870	3160
Toro	CONTROL	3220	640
Toro	CONTROL	1430	9370
Toro	CONTROL	4160	1150
Toro	CONTROL	14940	1550
Toro	CONTROL	930	2595.9
Toro	CONTROL	12050	479.9
Toro	CONTROL	2020	790
Toro	CONTROL	2365.1	2210
Toro	CONTROL	1260	2080
Toro	CONTROL	4800	2150
Toro	CONTROL	3070	3720
Toro	CONTROL	1210	180
Toro	CONTROL	4880	2470
Toro	CONTROL	4230	3010
Acherito	EXP	450	540
Acherito	EXP	550	1240
Acherito	EXP	1680	2026.2
Acherito	EXP	2330	7590
Acherito	EXP	950	1790
Acherito	EXP	170	1980
Acherito	EXP	510	2680
Acherito	EXP	300	9050
Acherito	EXP	6.3	4610
Acherito	EXP	145.3	4870
Acherito	EXP	193.4	1830
Acherito	EXP	40	2030
Acherito	EXP	580	1150
Acherito	EXP	160	7150
Acherito	EXP	50	2717.8
Acherito	EXP	100	2660
Acherito	EXP	880	2180
Acherito	EXP	100	900

## Sheet: toadlets before-after CTmax
Population	Treatment	Initial Bd load GE (swabs)	Final Bd load GE (toe clip/swabs)	Date of death	survival length (days)
Acherito	CONTROL	0	10.1	-	-
Acherito	CONTROL	9.2	490	2013-08-23	6
Acherito	CONTROL	7.5	590	2013-08-23	6
Acherito	CONTROL	71.3	570	2013-08-26	9
Acherito	EXP	60	2510	2013-08-23	6
Acherito	EXP	210	600	2013-08-23	6
Acherito	EXP	0	0	-	-
Acherito	EXP	1.1	1368.3	2013-08-23	6
Acherito	EXP	30	3660	2013-08-26	9
Acherito	EXP	1305.3	5830	2013-08-23	6
Acherito	EXP	60	520	2013-08-23	6
Acherito	EXP	110	190	2013-08-23	6
Acherito	EXP	890	450	2013-08-26	9
Acherito	EXP	9	340	-	-
Acherito	EXP	790	370	2013-08-23	6
Acherito	EXP	30	30	2013-08-23	6
Acherito	EXP	280	505	2013-08-23	6
Acherito	EXP	140	400	2013-08-23	6
Acherito	EXP	2690	250	2013-08-23	6
